# Supplementary material for: Nasogastric tube in mechanical ventilated patients: ETCO2 and pH measuring to confirm correct placement. A pilot study
Source: PLoS One. 2022 Jun 2;17(6):e0269024. doi: 10.1371/journal.pone.0269024 (PMC9162373; doi:10.1371/journal.pone.0269024)
Supplement: S1 Table — (XLSX) [file pone.0269024.s003.xlsx]

## Sheet: Complete
EtCO2 Arm																			pH Arm
Progressive Numbers	Years of Bird	Age	Sex (M=1, F=0)	Weight	Height	BMI	Arterial Blood Pressure (mmHg)	Heart Rate (bpm)	Respiratory Rate	Diagnosis of COPD (yes=1, no=0)	if yes, grade where known	Diagnosis of pulmonary embolism (yes=1, no=0)	Diagnosis of Heart Disease (yes=1, no=0)	if yes, NYHA where known	if yes, EF (%) where known	Value of tracheal EtCO2	Value of esophageal EtCO2		Progressive Numbers	Years of Bird	Age	Sex (M=1, F=0)	Weight	Height	BMI	Arterial Blood Pressure (mmHg)	Heart Rate (bpm)	Respiratory Rate	Diagnosis of Jatal Hernia (yes=1, no=0)	Intake of PPI (yes=1, no=0)	if yes, daily dose where known	Enteral feeding (yes=1, no=0)	Presence of Esophageal Reflux Disease (yes=1, no=0)	Value of esophageal pH	Value of gastric pH
1	1999	22	1	65	1.75	21.2245	112	50	13	0		0	0			34	0		1	1956	64	1	85	1.79	26.5285	160	76	13	0	0		0	0	7	1
2	1946	74	0	59	1.63	22.2063	100	55	12	0		0	0			35	0		2	1947	73	1	60	1.63	22.5827	139	63	11	0	0		0	0	6	5
3	1941	79	1	69	1.86	19.9445	150	70	12	1	2	0	1	2	45	33	3		3	1979	41	0	127	1.8	39.1975	131	90	12	0	0		0	0	6	3.5
4	1951	61	1	74	1.7	25.6055	120	60	12	0		0	0			38	0		4	1953	67	0	60	1.6	23.4375	140	72	11	0	0		0	1	6	1
5	1951	61	1	70	1.76	22.5981	130	82	14	1	2	0	1		60	31	0		5	1959	61	0	95	1.58	38.0548	110	80	14	0	1		0	0	6	6
6	1959	61	1	91	1.75	29.7143	100	75	15	0		0	0			35	0		6	1954	67	0	100	1.61	38.5788	153	86	14	1	1		0	1	6.2	1
7	1971	50	1	72	1.7	24.9135	160	76	14	0		0	0			36	24		7	1974	47	0	116	1.64	43.1291	170	59	13	0	0		0	0	4.7	2.7
8	1969	52	0	94	1.9	26.0388	164	102	19	1	2	0	0			53	21		8	1974	47	1	84	1.88	23.7664	168	103	18	0	0		0	1	4.5	3.6
9	1974	47	1	97	1.67	34.7807	187	106	18	0		0	0			35	15		9	1953	68	0	120	1.88	33.952	148	103	20	1	1		0	1	5.7	3.9
10	1970	51	1	93	1.75	30.3673	124	120	13	0		0	0			52	16		10	1974	47	1	95	1.87	27.1669	193	105	16	0	0		0	0	4.6	2.5
11	1968	53	1	68	1.78	21.4619	144	115	22	0		0	0			40	17		11	1962	59	0	89	1.84	26.2878	160	106	20	0	0		0	1	5.1	3.1
12	1962	59	0	76	1.89	21.276	209	63	12	0		0	0			54	11		12	1963	58	1	100	1.64	37.1802	168	84	13	0	1		0	0	5.2	4.8
13	1953	68	0	100	1.67	35.8564	151	71	11	0		0	1	2	> 50	44	14		13	1966	55	1	106	1.65	38.9348	164	79	13	0	1		0	0	4.5	3.1
14	1975	46	0	84	1.88	23.7664	153	85	20	0		0	0			38	18		14	1967	53	0	74	1.7	25.6055	125	73	11	0	0		0	0	8	6.5
15	1981	40	1	83	1.72	28.0557	133	67	12	0		0	0			47	24		15	1957	64	1	107	1.65	39.3021	184	105	16	0	1		0	1	4.4	1.6
16	1961	60	1	80	1.71	27.3588	202	113	22	1		0	0			35	17		16	1953	68	1	87	1.88	24.6152	169	56	16	0	0		0	0	4.7	1.6
17	1966	55	1	82	1.9	22.7147	162	73	17	1		0	0			36	20		17	1966	54	0	72	1.58	28.8415	120	63	12	0	0		0	1	2	2
18	1979	42	0	84	1.79	26.2164	140	58	15	0		0	0			50	17		18	1941	80	0	130	1.79	40.573	174	63	10	1	1		0	1	6.2	6.1
19	1954	67	0	96	1.9	26.5928	171	90	14	1	3	0	1	2	> 50	53	12		19	1942	78	0	56	1.57	22.719	128	85	12	0	0		0	1	6	5
20	1958	63	1	87	1.85	25.42	126	62	16	1	2	0	0			42	21		20	1971	49	1	84	1.68	29.7619	95	60	10	1	1	40	0	1	5	5
21	1965	56	0	66	1.66	23.9512	141	91	13	0		0	0			40	21		21	1960	61	0	124	1.69	43.4158	155	56	15	0	1		0	0	6	5.2
22	1972	49	1	101	1.84	29.8322	190	70	16	0		0	0			49	25		22	1949	72	0	76	1.89	21.276	177	61	14	0	0		0	0	5.1	2
23	1971	50	0	93	1.88	26.3128	158	123	19	0		0	0			39	10		23	1958	63	0	77	1.87	22.0195	191	75	15	0	0		0	1	6	4.2
24	1978	43	1	105	1.81	32.0503	161	75	17	0		0	0			42	22		24	1960	61	1	103	1.82	31.0953	143	69	18	1	1		0	1	4.4	3.6
25	1967	54	1	85	1.9	23.5457	145	63	13	0		0	0			44	18		25	1955	65	1	71	1.75	23.1837	102	60	12	0	0		0	0	5	1
26	1969	52	0	76	1.66	27.5802	181	123	11	0		0	0			47	17		26	1944	77	0	83	1.6	32.4219	182	55	12	0	0		0	0	4.3	1.2
27	1991	20	1	69	1.84	20.3804	125	102	12	0		0	0			40	0		27	1970	51	1	78	1.83	23.2912	179	95	16	0	0		0	0	4.7	2.4
28	1966	54	1	87	1.76	28.0863	130	90	14	0		0	0			34	0		28	1961	60	0	118	1.79	36.8278	143	60	18	0	0		0	0	5.4	4.7
29	1950	70	1	74	1.7	25.6055	180	63	12	0		1	0			26	0		29	1971	49	0	49	1.73	16.3721	140	60	12	0	0		0	0	3	1
30	1947	73	1	61	1.72	20.6193	136	67	10	0		0	1	1	60	37	0		30	1966	55	1	83	1.68	29.4076	184	108	20	1	1		0	1	5.8	2
31	1944	76	1	76	1.71	25.9909	97	58	12	0		0	0			34	3		31	1966	54	0	92	1.6	35.9375	100	95	13	0	0		0	2	1	1
32	1977	42	1	91	1.75	29.7143	117	84	14	0		0	0			38	0		32	1968	53	1	100	1.67	35.8564	199	84	18	0	1		0	0	6.2	5.7
33	1983	37	0	77	1.6	30.0781	103	61	11	0		0	0			33	1

## Sheet: pH
Progressive Numbers	Years of Bird	Age	Sex (M=1, F=0)	Weight	Height	BMI	Arterial Blood Pressure (mmHg)	Heart Rate (bpm)	Respiratory Rate	Diagnosis of Jatal Hernia (yes=1, no=0)	Intake of PPI (yes=1, no=0)	if yes, daily dose where known	Enteral feeding (yes=1, no=0)	Presence of Esophageal Reflux Disease (yes=1, no=0)	Value of esophageal	Value of gastric
1	1956	64	1	85	1.79	26.5285	160	76	13	0	0		0	0	7	1
2	1947	73	1	60	1.63	22.5827	139	63	11	0	0		0	0	6	5
3	1979	41	0	127	1.8	39.1975	131	90	12	0	0		0	0	6	3.5
4	1953	67	0	60	1.6	23.4375	140	72	11	0	0		0	1	6	1
5	1959	61	0	95	1.58	38.0548	110	80	14	0	1		0	0	6	6
6	1954	67	0	100	1.61	38.5788	153	86	14	1	1		0	1	6.2	1
7	1974	47	0	116	1.64	43.1291	170	59	13	0	0		0	0	4.7	2.7
8	1974	47	1	84	1.88	23.7664	168	103	18	0	0		0	1	4.5	3.6
9	1953	68	0	120	1.88	33.952	148	103	20	1	1		0	1	5.7	3.9
10	1974	47	1	95	1.87	27.1669	193	105	16	0	0		0	0	4.6	2.5
11	1962	59	0	89	1.84	26.2878	160	106	20	0	0		0	1	5.1	3.1
12	1963	58	1	100	1.64	37.1802	168	84	13	0	1		0	0	5.2	4.8
13	1966	55	1	106	1.65	38.9348	164	79	13	0	1		0	0	4.5	3.1
14	1967	53	0	74	1.7	25.6055	125	73	11	0	0		0	0	8	6.5
15	1957	64	1	107	1.65	39.3021	184	105	16	0	1		0	1	4.4	1.6
16	1953	68	1	87	1.88	24.6152	169	56	16	0	0		0	0	4.7	1.6
17	1966	54	0	72	1.58	28.8415	120	63	12	0	0		0	1	2	2
18	1941	80	0	130	1.79	40.573	174	63	10	1	1		0	1	6.2	6.1
19	1942	78	0	56	1.57	22.719	128	85	12	0	0		0	1	6	5
20	1971	49	1	84	1.68	29.7619	95	60	10	1	1	40	0	1	5	5
21	1960	61	0	124	1.69	43.4158	155	56	15	0	1		0	0	6	5.2
22	1949	72	0	76	1.89	21.276	177	61	14	0	0		0	0	5.1	2
23	1958	63	0	77	1.87	22.0195	191	75	15	0	0		0	1	6	4.2
24	1960	61	1	103	1.82	31.0953	143	69	18	1	1		0	1	4.4	3.6
25	1955	65	1	71	1.75	23.1837	102	60	12	0	0		0	0	5	1
26	1944	77	0	83	1.6	32.4219	182	55	12	0	0		0	0	4.3	1.2
27	1970	51	1	78	1.83	23.2912	179	95	16	0	0		0	0	4.7	2.4
28	1961	60	0	118	1.79	36.8278	143	60	18	0	0		0	0	5.4	4.7
29	1971	49	0	49	1.73	16.3721	140	60	12	0	0		0	0	3	1
30	1966	55	1	83	1.68	29.4076	184	108	20	1	1		0	1	5.8	2
31	1966	54	0	92	1.6	35.9375	100	95	13	0	0		0	2	1	1
32	1968	53	1	100	1.67	35.8564	199	84	18	0	1		0	0	6.2	5.7

## Sheet: EtCO2
Progressive Numbers	Years of Bird	Age	Sex (M=1, F=0)	Weight	Height	BMI	Arterial Blood Pressure (mmHg)	Heart Rate (bpm)	Respiratory Rate	Diagnosis of COPD (yes=1, no=0)	if yes, grade where known	Diagnosis of pulmonary embolism (yes=1, no=0)	Diagnosis of Heart Disease (yes=1, no=0)	if yes, NYHA where known	if yes, EF (%) where known	Value of tracheal EtCO2	Value of esophageal EtCO2
1	1999	22	1	65	1.75	21.2245	112	50	13	0		0	0			34	0
2	1946	74	0	59	1.63	22.2063	100	55	12	0		0	0			35	0
3	1941	79	1	69	1.86	19.9445	150	70	12	1	2	0	1	2	45	33	3
4	1951	61	1	74	1.7	25.6055	120	60	12	0		0	0			38	0
5	1951	61	1	70	1.76	22.5981	130	82	14	1	2	0	1		60	31	0
6	1959	61	1	91	1.75	29.7143	100	75	15	0		0	0			35	0
7	1971	50	1	72	1.7	24.9135	160	76	14	0		0	0			36	24
8	1969	52	0	94	1.9	26.0388	164	102	19	1	2	0	0			53	21
9	1974	47	1	97	1.67	34.7807	187	106	18	0		0	0			35	15
10	1970	51	1	93	1.75	30.3673	124	120	13	0		0	0			52	16
11	1968	53	1	68	1.78	21.4619	144	115	22	0		0	0			40	17
12	1962	59	0	76	1.89	21.276	209	63	12	0		0	0			54	11
13	1953	68	0	100	1.67	35.8564	151	71	11	0		0	1	2	> 50	44	14
14	1975	46	0	84	1.88	23.7664	153	85	20	0		0	0			38	18
15	1981	40	1	83	1.72	28.0557	133	67	12	0		0	0			47	24
16	1961	60	1	80	1.71	27.3588	202	113	22	1		0	0			35	17
17	1966	55	1	82	1.9	22.7147	162	73	17	1		0	0			36	20
18	1979	42	0	84	1.79	26.2164	140	58	15	0		0	0			50	17
19	1954	67	0	96	1.9	26.5928	171	90	14	1	3	0	1	2	> 50	53	12
20	1958	63	1	87	1.85	25.42	126	62	16	1	2	0	0			42	21
21	1965	56	0	66	1.66	23.9512	141	91	13	0		0	0			40	21
22	1972	49	1	101	1.84	29.8322	190	70	16	0		0	0			49	25
23	1971	50	0	93	1.88	26.3128	158	123	19	0		0	0			39	10
24	1978	43	1	105	1.81	32.0503	161	75	17	0		0	0			42	22
25	1967	54	1	85	1.9	23.5457	145	63	13	0		0	0			44	18
26	1969	52	0	76	1.66	27.5802	181	123	11	0		0	0			47	17
27	1991	20	1	69	1.84	20.3804	125	102	12	0		0	0			40	0
28	1966	54	1	87	1.76	28.0863	130	90	14	0		0	0			34	0
29	1950	70	1	74	1.7	25.6055	180	63	12	0		1	0			26	0
30	1947	73	1	61	1.72	20.6193	136	67	10	0		0	1	1	60	37	0
31	1944	76	1	76	1.71	25.9909	97	58	12	0		0	0			34	3
32	1977	42	1	91	1.75	29.7143	117	84	14	0		0	0			38	0
33	1983	37	0	77	1.6	30.0781	103	61	11	0		0	0			33	1
